# Supplementary material for: Diversity and Comparison of Intestinal Desulfovibrio in Patients with Liver Cirrhosis and Healthy People
Source: Microorganisms. 2023 Jan 20;11(2):276. doi: 10.3390/microorganisms11020276 (PMC9960842; doi:10.3390/microorganisms11020276)
Supplement: Supplementary file 1 [file microorganisms-11-00276-s001.zip]

Archive with 1 entries (1 files):
- microorganisms-2141803-supplementary.pdf
